# Supplementary material for: Comparative genomics analysis to differentiate metabolic and virulence gene potential in gastric versus enterohepatic Helicobacter species
Source: BMC Genomics. 2018 Nov 20;19:830. doi: 10.1186/s12864-018-5171-2 (PMC6247508; doi:10.1186/s12864-018-5171-2)
Supplement: Supplementary file 7 — Figure S1. A) Genome sizes were plotted against the number of annotated protein coding sequences (CDS) and GC content. For all Helicobacter genomes, a linear relationship existed for genome size versus number of annotated protein CDS (R2 = 0.8939). Three EHS genomes (H. muridarum ST1, H. pametensis ATCC 51478, and H. cholecystus ATCC 700242) and one gastric genome (H. bizzozeronii CCUG 35545) appeared to be outliers and are indicated in the graph. Diamonds (◆), gastric genomes; circles (●) EHS genomes; cross (X), C. jejuni genome. B) Genome sizes were plotted against the additive size of all protein CDS, RNA genes, and non-coding gene sequences. Linear relationships existed for genome size versus size of protein CDS (R2 = 0.9782) and non-coding gene sequences (R2 = 0.8057), but not for RNA gene sequences (R2 = 0.0076). (ZIP 458 kb) [file 12864_2018_5171_MOESM7_ESM.zip]

Archive with 2 entries (2 files):
- Slide10-1.jpg
- Slide9-1.jpg
